# Supplementary material for: Asymptomatic herpes simplex virus brain infection elicits cellular senescence phenotypes in the central nervous system of mice suffering multiple sclerosis-like disease
Source: Commun Biol. 2024 Jul 4;7:811. doi: 10.1038/s42003-024-06486-x (PMC11224417; doi:10.1038/s42003-024-06486-x)
Supplement: Supplementary file 3 — Supplementary Data 1 [file 42003_2024_6486_MOESM3_ESM.xlsx]

## Sheet: Figure 1
	Spinal Cord				Brain
	Healthy	EAE	HSV-1-EAE		Healthy	EAE	HSV-1-EAE
	31.3	48	17		8	59	294
	1	64	3		2	32.6	194
	1	45	58		40	130.6	45
	0	104	4		15	160	212

## Sheet: Figure 2
HSV-1									EAE								HSV-1-EAE
Hmgb-1	-0.696238	-0.844558	-0.31503	-1.57354	1.09385	0.583926	-0.252416		-1.29699	-1.51764	-2.15428	-0.48785	-2.19491	-2.69122	-1.59336		-0.930728	-0.635993	-0.753546	-0.885516	-2.08155	-2.41862	-1.23643
Pdrg1	1.01213	1.21452	0.722502	0.346317	0.849797	0.394927	-0.223752		0.786727	-0.0893863	1.38842	0.977566	-2.6169	-0.612062	0.444572		0.460527	0.344502	1.01236	0.829599	0.903495	-0.114132	0.457643
CdKn1a	1.47679	1.94373	1.40866	0.209652	0.039376	-0.791005	0.781516		1.28677	-0.161297	1.39659	0.764918	0.369161	-0.18801	0.484565		0.441255	0.528226	0.880294	1.0242	1.32438	0.760422	1.17512
CdKn2a	0.413251	0.176697	-0.256296	0.116478	0.584277	-0.203633	-0.680842		-2.05562	-1.2945	1.1973	0.136421	-1.85558	-0.164434	1.04997		0.238438	-1.30608	0.195561	0.148022	-1.2205	-0.255436	2.69734
Lmnb1	1.2002	1.52773	1.43856	1.19876	1.01881	0.24941	-0.501432		0.485633	0.181494	1.51282	1.07139	0.391058	-0.658951	0.225755		0.873838	0.664122	1.05806	1.09811	0.440376	-0.174286	0.651151
Timp1	-0.760005	-0.163614	0.555058	-0.444179	0.949914	0.40383	0.0451829		-0.2443	0.0989136	-1.01059	0.479915	0.179442	-0.419446	0.68479		1.57875	0.0688361	1.65604	0.190743	-0.713883	-0.895899	0.831239
Mmp12	1.79795	2.44881	2.07937	1.36916	0.831457	0.360064	0.00868872		2.26966	2.10639	2.83304	1.9977	0.886178	1.81857	3.1161		3.75147	1.40158	2.92634	1.80564	2.34801	1.10397	4.15191
Ccl2	1.34134	1.99541	1.06042	0.605117	1.01267	0.0372862	0.132522		3.09465	2.1446	2.77657	2.05712	0.429565	1.53078	2.14782		3.10806	0.827825	2.85654	1.18246	0.234384	-0.80901	2.89046
Cxcl2	3.16151	2.67915	1.4463	1.09714	1.09714	0.871478	0.54648		1.88909	1.30196	3.16206	1.57019	1.38337	1.65713	2.69276		3.37702	1.55323	3.30991	2.81478	1.18819	0.1448	3.90464
Il-6	0.704318	0.58118	0.656569	0.782115	0.853814	0.0748804	0.0798264		0.672791	-0.37773	-0.28024	-0.357652	1.94482	0.0692951	-1.66392		0.613549	1.3849	0.44075	0.419245	1.60081	-0.0141556	1.31282

## Sheet: Figure 3
	HSV-1								EAE								HSV-1-EAE
Hmgb-1	-0.0694821	0.399661	0.410436	0.0689162	1.2403	-1.05232	1.6234		0.500168	0.417692	0.52926	0.235894	0.769307	0.710743	1.07226		0.138891	-0.0312029	0.544123	0.477568	0.790088	1.19254	0.814509
Pdrg1	0.809329	1.27661	0.769921	1.16092	0.517274	-0.451935	0.530555		0.779116	-0.631562	-0.572028	-0.608119	1.0819	0.51477	1.21347		0.235404	-0.0966239	0.0517457	0.440206	0.808302	0.725758	0.554856
CdKn1a	0.437709	0.974638	0.203093	0.86389	1.30721	-0.950833	0.591463		0.148763	-1.07567	-0.974232	-1.16866	0.392151	-0.133533	0.230464		-0.171017	-0.79734	-0.51456	0.0251333	-0.0268721	-0.0348444	0.00992295
CdKn2a	-0.0801728	0.597262	-0.350549	0.301921	0.616669	-0.38117	1.07777		-0.460145	-1.63164	-1.79881	-1.64937	-0.286411	-0.575619	-0.306319		-0.834724	-0.928943	-0.641817	-0.52251	-0.123006	-0.357003	-0.132215
Lmnb1	0.169849	0.649706	0.0424484	0.467408	0.271714	-0.445169	0.528041		0.115788	-1.53847	-1.67178	-1.58074	-0.396597	-0.871482	-0.31434		-0.352571	-0.99691	-0.601824	-0.161872	-0.607273	-0.690419	-0.814262
Timp1	-0.223183	0.124584	-0.0330037	0.182296	0.390697	-0.636499	0.510851		0.698763	-0.43701	-0.356454	-0.960518	-0.0254855	0.330139	0.289026		0.427011	-0.644069	0.659262	0.0750469	0.253589	0.845086	0.516787
Mmp12	0.572149	1.0592	-0.327853	0.841156	0.586425	-0.539256	0.738775		1.79492	-0.465351	-0.399133	-0.739462	-0.215758	0.121018	0.705933		2.19091	-0.365061	1.2721	-0.687596	0.380175	0.84308	0.705046
Ccl2	-0.544843	0.15381	-0.712916	-0.105333	0.550679	-0.261276	1.00312		-0.715775	-1.44573	-1.61477	-2.16316	-1.20658	-1.30611	-0.693572		-0.488364	-1.33595	0.209177	-0.754551	-0.599311	-0.929056	-0.983537
Cxcl2	0.0262693	0.776831	-0.35326	0.512749	0.200764	-0.694187	0.415729		0.107571	-0.912662	-1.01653	-1.21527	-0.294096	-0.6572	0.175034		0.560983	-0.630731	0.866241	0.920814	-0.884759	-0.350711	-0.508542
Il-6	0.894718	1.35938	0.726852	0.579594	0.934626	-0.521159	1.04327		0.229119	-0.0452422	-0.120214	-0.134547	0.500817	0.559712	0.901486		-0.247089	-0.207767	-0.0555687	-0.139641	1.06776	0.927362	0.660646

## Sheet: Figure 4
	White Matter (Right Column)					White Matter (Left Column)
	Healthy	HSV-1	EAE	HSV-1-EAE		Healthy	HSV-1	EAE	HSV-1-EAE
	25	12.5	20.69	15.789		35.135	17.391	21.053	16.667
	30.769	27.778	42.308	25		24.242	6.25	20	22.222
	6.25	20	18.75	33.333		11.765	11.765	45.455	16.667
	16.667	16.667	23.077	21.053		35.135	20	33.333	38.889
	36.585	32.143	9.5238	15		24.242	25	26.316	28.571
	25	27.273	25	8.3333		11.765	29.63	21.739	15
	30.769	22.222	9.0909	11.111			29.412	14.286	10.714
	6.25	18.605	5.4054	20				7.6923	18.519
	16.667	29.412	7.1429	31.25				22.222	21.951
	36.585	30.612	18.182	46.154				9.375	22.857
		29.545	22.222	53.061				5.1282	11.111
		16.667	9.0909	21.053				27.778	8.5714
		12.5	20	21.053				22.727
		13.889	25	16.667				30.769
			29.412	4.1096				27.778
				21.875
				0
				7.5
	Gray Matter - Non Neurons (Ventral Horn)					Gray Matter - Non Neurons (Dorsal Horn)
	Healthy	HSV-1	EAE	HSV-1-EAE		Healthy	HSV-1	EAE	HSV-1-EAE
	26.4	16.495	18.293	33.824		28.571	26.154	31.677	23.188
	21.591	11.828	25.758	9.0909		34.615	23.282	35.503	37.572
	23.529	10.112	27.692	6.1538		39.331	24.074	26.316	11.224
	32.54	19.697	21.622	16.949		41.126	20.863	25.641	30
	13.253	58.462	6.6667	29.412		39.444	27.703	33.663	26.147
	26.4	22.667	27.778	27.778		28.571	38.506	10.04	15.331
	21.591	23.404	24.444	15.294		34.615	35.821	14.035	13.445
	23.529	40.252	21.25	14.13		39.331	30.994	28.571	34.513
	32.54	33.333	32.584	24.444		41.126	36.735	13.333	34
	13.253	8.1967	19.643	25		39.444	54.795	46.5	50
		35.577	36.364	9.589			30.263	52.381	50.735
		65.934	20.588	24.49			45.918	43.011	10.993
		16.418	32.813	19.149			46.241	33.962	42.424
		29.412	40.566	12.766			46.768	47.674	9.5652
		35.577	47.222	20.339			42.727	53.333	16.475
		52.459	43.243	19.658			44.541	52.294	15.58
		44.66	32.353	6.8966			32.632		20.455
		31.579	31.25
		26.882	33.333
		35.043
	Gray Matter - Neurons (Ventral Horn)					Gray Matter - Neurons (Dorsal Horn)
	Healthy	HSV-1	EAE	HSV-1-EAE		Healthy	HSV-1	EAE	HSV-1-EAE
	37.5	77.778	66.667	71.429		40	100	66.667	85.714
	33.333	83.333	80	50		33.333	100	77.778	83.333
	37.5	66.667	50	57.143		30	85.714	75	100
	33.333	72.727	75	57.143		40	100	100	75
	38.462	66.667	66.667	60		40	92.308	80	83.333
	37.5	71.429	71.429	50		33.333	71.429	60	77.778
	5.5556	87.5	66.667	66.667		30	100	25	57.143
	33.333	77.778	25	37.5		40	83.333	66.667	100
	37.5	83.333	80	62.5			100	40	100
	33.333	50	88.889	80			100	40	62.5
	38.462	83.333	100	75			100	50	100
	37.5	100	100	63.636			91.667	100	63.636
		100	87.5	80			90	100	80
		100	100	33.333			100	100	16.667
		84.375	91.667	50			100	100	66.667
		100	100	60				100	50
		100	66.667	62.5				66.667	100
		83.333	50					100	57.143
		100	66.667					100
		80	60

## Sheet: Figure 5
	Number of γH2AX+ Foci / cell (NeuN+ Cells) Brain					MFI of NeuN+ (Brain)
	Healthy	HSV-1	EAE	HSV-1-EAE		Healthy	HSV-1	EAE	HSV-1-EAE
	173	17	9	5		11.362	8.923	4.101	10.154
	8	7	25	2		10.393	13.452	6.885	9.762
	117	12	0	3		12.268	9.927	5.818	7.697
	165	30	3	1		10.722	8.542	5.536	8.946
	81	14	3	118		15.023	14.094	6.667	11.66
	134	13	2	30		10.109	19.518	8.253	9.384
	149	58	14	40		12.111	10.476	11.692	10.735
	3	26	16	21		7.496	10.932	6.154	10.141
	85	18	10	71		3.43	12.131	8.536	9.08
	203	30	7	2		5.948	12.781	13.834	13.524
	42	27	10	3			5.685		15.363
	23	10	6	31					17.529
	59	7	3	80					9.169
	3	1	11	96					11.003
	148	10	11	28					11.915
	8	1	2	88					14.186
	6	6	1	4					11.529
	26	11	0	31					6.035
	48	5	5	0					10.929
	117	15	5	51					10.039
	12	7	24	0
	3	18	54	54
	21	26	13	0
	8	14	3	0
	2	7	1	6
	6	12	0	54
	0	8	142	48
	1	15	5	18
	2	57	117	8
	20	18	60	0
	31	26	49	1
	15	3	35	29
	9	3	6	1
	17	10	3	29
	7	5	44	1
	5	2	86	1
	5	9	95	22
	7	1	29	47
	4	10	42	12
	8	5	94	7
	3	29	7	6
	2	28	70	15
	9	31	46	10
	9	113	75	1
	5	30	11	51
	5	136	0	83
	6	216	62	31
	20	34	19	50
	3	116	28	21
	1	13	6	5
	1	46	59	16
	3	31	4	10
	3	167	74	23
	1	222	7	18
	6	66	11	49
	6	150	13	11
	7	152	24	14
	6	50	3	1
	2	71	3	199
	2	36	2	144
	2	60	2	93
	2	16	4	4
	2	27	8	27
	1	22	10	24
	10	14	68	23
	10	22	5	48
	5	13	24	16
	5	8	3	9
	3	1	5	3
	5	9	7	0
	5	18	91	6
	12	3	1	4
	5	43	1	6
	0	57	51	38
	1	12	20	88
	6	36	5	110
	2	20	26	6
	0	6	43	70
	5	20	4	61
	8	31	271	21
	6	11	5	17
	2	16	115	38
	4	7	1	7
	4	23	2	76
	9	22	1	2
	2	45	20	11
	2	56	1	67
	2	25	82	29
	2	21	9	23
	4	11	15	35
	14	20	4	7
	4	1	5	16
	7	20	22	82
	16	4	15	109
	5	9	12	112
	0	6	14	113
	3	10	4	146
	1	16	7	72
	5	23	5	86
	3	32	12	19
	4	21	1	38
	7	2	159	43
	11	3	60	46
	3	8	150	71
	9	10	22	50
	6	9	165	14
	10	5	104	80
	33	23	7	15
	15	18	148	121
	6	3	59	110
	14	2	41	0
	15	2	32	20
	2	1	92	29
	1	9	133	34
	12	6	198	60
	65	17	116	24
	43	9	116	8
	26	3	142	6
	7	6	89	10
	11	13	150	6
	40	13	6	2
	4	38	120	5
	31	17	226	64
	11	59	148	35
	0	215	16	33
	13	34	61	11
	34	32	124	37
	21	25	87	82
	13	37	95	3
	3	13	33	22
	7	50	54	26
	23	80	15	6
	17	23	22	17
	17	20	8	4
	6	29	76	20
	2	45	58	19
	8	85	23	29
	37	97	12	45
	48	63	112	11
	21	34	47	46
	48	107	60	7
	24	80	175	60
	5	223	90	6
	5	84	106	10
	32	120	115	21
	33	43	2	10
	26	172	11	3
	20	64	9	3
	6	229	27	24
	4	95	9	10
	10	62	28	31
	62	47	45	17
	53	61	114	8
	54	114	51	7
	5	59	65	23
	3	155	78	42
	33	62	52	23
	18	7	103	13
	9	12	10	27
	7	37	31	12
	24	32	128	1
	3	67	6	12
	9	30	17	2
	1	126	7	20
	19	156	14	0
	20	36	11	2
	13	83	3	76
	5	99	59	44
	212	56	5	20
	138	78	22	2
	165	26	5	13
	33	179	12	45
	60	37	7	16
	151	80	11	16
	117	93	17	76
	104	49	31	4
	130	44	5	8
	208	43	2	4
	21	71	3	21
	132	49	12	52
	71	88	3	3
	66	25		6
	221	75		4
	96	34		35
	207	7		41
	230	79		28
	73	61		7
	65	71		39
	133	84		38
	36	80		72
	155	121		12
	191	29		6
	219	42		25
	31	48		7
	191	78		16
	199	43		1
	18	66		30
	75	89		10
	52	2		34
	63	20		11
	68	20		5
	82	0		17
	93	9		6
	8	11		2
	54	11		50
	37	33		15
	77	22		37
	16	12		5
	99	10		19
	60	16		4
	63	2		12
	60	21		17
	103	30		16
	2	12		2
	77	9		52
	56	7		4
	21	19		54
	28	17		28
	30	47		47
	44	11		47
	25	6		65
	52	13		133
	57	10		77
	30	20		60
	63	8		21
	22	16		21
	13	7		77
	23	4		2
	14	9		7
	64	12		26
	50	5		8
	51	59		54
	60	44		3
	32	24		59
	53	16		49
	84	60		70
	8	19		44
	2	20		72
	4	20		27
	12	14		75
	3	34		33
	4	28		33
	7	32		23
	6	23		34
	4	1		23
	7	24		18
	8	54		46
	2	30		50
	1	106		28
	3	21		6
	5	42		7
	5	53		7
	4	22		47
	6	73		1
	0	16		21
	3	184		14
	1	230		9
	1	69		20
	6	50		33
	2	144		24
	2	107		23
	5	112		20
	27	29		39
	2	167		54
	7	96		57
	9	23		25
	2	170		41
	12	94		51
	4	208		77
	7	48		11
	7	206		58
	5	132		57
	19	177		22
	6	76		50
	9	128		51
	2	39		13
	6	56		22
	8	89		14
	2	190		29
	4	147		2
	12	107		33
	3	82		70
	4	213		1
	7	111		38
	6	115		8
	4	36		53
	7	92		18
	8	103		79
	2	82		38
	1	24		35
	3	35		90
	5	76		39
	5	79		38
	4	34		52
	6	18		25
	0	57		9
	3	61		95
	1	165		30
	1	52		10
	6	96		13
	2	157		25
	2	30		26
	5	56		56
	27	16		53
	2	22		36
	7	103		53
	9	10		65
	2	19		78
	12	20		54
	4	46		14
	7	242		54
	7	112		38
	5	181		60
	19	132		36
	6	178		14
	9	213		10
	2	199		66
	6	202		4
	13	155		11
	2	228		50
	10	74		46
	2			45
	5			36
	17			3
	27			55
	14			22
	20			49
	1			4
	16			34
	2			43
	0			14
	2			29
	4			46
	9			13
	4			42
	8			5
	1			36
	2			20
	12			10
	1			5
	1			5
				18
				18
				36
				8
				5
				40
				18
				5
				5
				38
				19
				4
				21
				10
				11
				17
				19
				13
				12
				13
				26
				3
				5
				33
				2
				45
				25
				15
				7
				7
				7
				8
				13
				17
				14
				9
				10
				8
				4
				22
				1
				5
				7
				3
				9
				12
				19
				14
				5
				11
				8
				33
				28
				44
				31
				59
				22
				32
				64
				4
				33
				18
				2
				41
				23
				6
				7
				3
				7
				12
				20
				39
				8
				1
				44
				1
				1
				17
				18
				29
				52
				65
				92
				39
				79
				98
				33
				21
				37
				84
				97
				18
				87
				101
				60
				71
				63
				104
				43
				3
				70
				50
				13
				88
				101
				94
				77
				80
				0
				5
				3
				12
				102
				85
				6
				5
				63
				54
				31
				10
				59
				6
				16
				40
				3
				20
				60
				4
				1
				33
				54
				78
				21
				17
				25
				80
				55
				14
				19
				65
				41
				4
				33
				10
				6
				15
				1
				19
				4
				8
				97
				106
				53
				21
				67
				13
				54
				43
				45
				38
				29
				1
				39
				92
				13
				55
				62
				86
				37
				6
				32
				38
				44
				67
				66
				26
				26
				45
				5
				53
				35
				9
				70
				60
				43
				105
				166
				55
				77
				86
				36
				22
				47
				15
				20
				9
				6
				13
				37
				20
				12
				19
				27
				15
				7
				4
				9
				52
				34
				13
				17
				13
				26
				10
				11
				3
				41
				9
				4
				17
				22
				21
				4
				8
				10
				8
				16
				30
				19
				16
				11
				14
				13
				9
				17
				21
				4

## Sheet: Figure 6
	MFI of HMGB1 / NeuN+ Cells (Brain)					MFI of HMGB1 / NeuN+ Cells (Spinal Cord Gray Matter)
	Healthy	HSV-1	EAE	HSV-1-EAE		Healthy	HSV-1	EAE	HSV-1-EAE
	85.351	75.66	79.859	25.95		39.712	72.131	57.316	62.902
	71.07	59.356	81.292	24.577		80.02	73.005	85.06	61.693
	77.224	65.105	85.621	28.657		62.809	98.907	61.96	51.279
	77.601	63.484	90.149	30.164		52.654	69.905	56.081	69.443
	67.042	72.362	74.327	28.221		74.025	73.817	72.071	52.045
	65.147	77.804	90.308	29.404		56.817	83.902	43.696	61.653
	72.935	74.885	82.066	39.418		47.12	79.549	45.221	48.007
	71.199	70.143	80.36	32.952		47.902	80.856	78.876	63.452
	65.618	78.368	67.925	28.169		55.721	52.818	69.439	101.513
	91.447	74.8	74.831	31.501		51.501	47.456	66.598	63.994
	72.495	78.049	76.736	27.587		63.13	71.263	78.294	59.411
	74.599	80.792	67.223	33.264		55.231	65.59	82.708	53.408
	78.732	82.173	66.112	33.559		44.476	61.846	66.595	59.668
	60.023	74.135	84.368	49.183		63.384	47.078	89.46	86.574
	73.697	62.773	109.134	27.37		70.25	69.42	59.228	57.429
	78.411	68.898	85.172	33.87		72.814	81.172	112.269	61.056
	77.403	78.081	93.279	31.999		66.409	109.43	66.052	69.704
	64.099	70.858	67.735	35.742		54.884	48.501	75.234	54.655
	78.268	77.721	62.169	32.567		58.774	50.961	63.88	63.065
	78.594	72.02	77.71	26.53		60.329	76.779	89.341	78.742
	69.438	79.979	76.112	75.329		41.435	92.463	54.755	75.966
	74.255	93.388	75.195	86.874		56.092	58.296	58.819	50.518
	77.202	95.845	65.177	67.03		67.117	73.244	74.84	69.594
	67.017	95.907	84.956	90.331		68.828	54.163	53.813	47.353
	94.959	94.906	87.299	83.375		62.152	47.8	75.36	66.915
	76.955	90.288	77.568	71.205		55.279	52.332	85.105	97.576
	79.067	112.458	61.534	76.511		42.937	60.863	58.869	49.875
	76.591	109.17	68.43	85.131		61.847	67.177	83.342	50.174
	63.718	86.896	64.398	84.981		59.959	57.742	88.939	72.878
	107.529	111.344	63.306	91.693		42.884	46.957	64.964	77.18
	80.197	106.443	71.387	75.6		54.33	65.027	69.396	44.444
	93.751	99.633	65.452	96.92		54.666	46.471	74.503	43.421
	72.215	85.999	73.087	69.797		69.496	53.069	64.717	72.139
	79.933	90.925	61.863	77.265		59.759	60.236	71.178	52.974
	85.896	81.083	60.397	106.78		50.67	60.322	45.552	51.91
	67.627	90.38	57.815	91.47		67.13	73.881	48.13	50.06
	66.842	72.788	88.44	84.836		93.727	63.394	49.198	86.762
	75.384	84.279	76.135	79.462		72.938	50.404		46.514
	82.284	96.198	90.355	81.663		76.988	50.812		65.813
	71.009	81.947	66.713	73.077		64.279	42.133		51.245
	63.984	82.796	68.715	71.41		52.121	67.75		70.103
	77.135	76.986	87.855	72.496		68.669			56.115
	82.384	90.111	86.367	65.147		43.939			40.586
	79.454	97.47	93.836	73.433					47.678
	82.2	77.009	95.881	117.549					53.382
	101.234	79.363	73.634	100.477					58.712
	72.175	69.418	78.344	103.49					48.868
	85.402	65.574	97.893	109.688					61.662
	77.652	76.843	89.894	101.772					71.966
	73.178	78.792	84.498	79.517					49.092
	76.493	139.328	81.911	70.341					65.268
	65.303	105.435	91.704	65.275					69.921
	64.393	88.587	66.451	81.032					47.841
	83.656	72.106	80.988	100.269					55.354
	75.285	71.148	81.447	60.432					48.361
	77.981	76.954	70.263	72.981					47.066
	87.572	70.991	90.244	92.624					58.548
	96.556	82.147	100.168	90.276					62.445
	83.311	73.658	96.862	82.766					46.703
	90.127	63.66	77.632	83.927					53.741
	91.44	70.407	70.453	84.258					47.783
	121.873	70.699	67.904	88.592					67.249
	72.931	72.631	56.283	90.408					60.631
	81.299	65.99	81.021	76.715					93.142
	72.084	65.924	70.979	85.832					62.789
	70.954	71.91	73.385	95.868					52.631
	73.126	75.432	53.529	85.929					53.222
	74.612	63.108	88.352	86.634					53.368
	76.252	68.366	68.245	71.115					61.304
	79.727	78.943	50.477	83.659					45.499
	74.752	82.116	53.996	112.675					72.55
	73.006	77.163	58.65	69.345					61.786
	91.201	76.227	58.562	94.416					78.143
	84.765	70.828	66.97	83.939					56.264
	72.789	71.395	53.652	99.076					51.246
	80.546	67.56	74.433	88.635					64.155
	92.574	68.682	66.812	84.524					61.338
	78.391	80.684	88.152	92.205					49.01
	76.421	64.689	60.138	84.639
	77.356	74.408	71.982	80.25
	81.729	80.891	67.887	81.356
	75.61	73.241	67.513	87.298
	83.252	59.673	80.206	77.142
	85.883	74.296	77.948	82.323
	76.473	79.789	75.866	93.382
	70.168	86.227	81.151	86.641
	74.633	79.114	81.917	88.221
	91.803	66.346	76.335	67.29
	96.748	94.732	57.312	63.619
	82.799	72.091	69.539	87.491
	78.529	69.237	74.518	92.757
	77.242	89.069	70.89	71.51
	81.029	68.463	69.567	78.875
	93.049	64.992	66.418	97.481
	77.256	66.447	66.025	94.716
	68.224	76.741	98.793	88.653
	75.853	72.185	90.287	83.466
	73.018	63.814	92.686	77.29
	75.464	75.912	92.512	85.412
	90.379	72.196	112.402	93.053
	92.332	59.158	105.305	80.834
	96.194	65.607	80.859	97.304
	81.064	84.902	94.768	73.507
	79.331	56.931	90.66	82.41
	72.55	64.335	95.752	100.112
	76.164	65.99	77.696	68.947
	61.51	59.247	75.84	98.373
	54.474	62.096	93.494	75.549
	73.013	60.413	98.794	78.704
	69.905	72.672	75.188	85.746
	65.961	97.933	95.703	78.739
	68.2	104.606	75.368	85.335
	69.172	102.561	70.519	74.799
	62.326	103.446	71.555	72.614
	74.695	81.37	92.643	88.866
	73.854	83.992	89.516	77.516
	80.806	111.217	95.441	81.617
	68.27	92.676	73.385	86.549
	73.93	106.121	83.235	76.776
	68.486	97.931	75.751	90.92
	92.027	91.256	73.564	69.3
	67.247	95.108	58.871	75.5
	94.791	93.034	75.866	87.448
	74.19	100.353	63.428	66.198
	76.897	99.914	63.369	58.106
	82.298	87.148	57.528	85.259
	95.627	106.322	79.541	86.657
	80.035	127.485	82.276	78.812
	81.052	87.599	64.211	85.502
	83.99	114.218	60.448	61.596
	73.358	125.306	78.126	65.819
	86.074	120.088	84.936	71.662
	79.481	86.93	86.956	76.021
	86.396	116.615	90.287	82.447
	82.21	98.51	79.32	80.29
	77.002	89.06	98.611	67.333
	81.668	96.219	88.117	72.385
	78.472	110.337	99.815	77.646
	80.898	82.01	86.108	76.956
	71.796	85.958	104.847	69.658
	83.26	70.992	137.444	76.375
	77.115	68.963	95.482	73.942
	87.962	84.543	115.079	88.192
	82.383	76.237	94.18	87.415
	71.729	82.418	75.485	98.517
	103.602	80.973	114.897	74.175
	70.705	69.291	78.803	91.564
	84.239	62.107	70.353	81.35
	83.338	73.465	93.758	92.576
	91.32	88.605	93.347	61.296
	83.579	65.085	117.295	72.876
	82.364	81.577	89.926	75.422
	84.567	72.911	101.907	69.09
	79.175	60.17	143.804	89.668
	80.119	71.945	102.482	72.851
	79.828	89.454	124.296	86.568
	105.82	73.493	120.492	91.031
	70.059	64.257	95.854	90.814
	84.076	76.798	130.062	85.797
	71.935	71.69	88.373	114.058
	74.476	78.881	119.85	83.246
	80.267	74.208	115.31	110.017
	91.005	82.254	103.62	93.155
	82.461	80.239	83.965	85.653
	87.622	88.525	118.305	100.755
	80.936	68.267	109.299	84.428
	88.417	70.917	86.924	96.899
	65.721	72.244	119.621	68.937
	101.954	74.312	104.007	95.264
	74.614	84.728	99.951	94.52
	82.44	84.706	98.378	106.752
	96.161	77.785	124.236	88.494
	95.712	76.379	90.36	108.246
	86.756	79.774	81.337	97.528
	88.303	77.509	92.468	74.585
	59.282	74.97	103.625	82.929
	87.747	77.393	90.881	90
	69.474	85.095	111.935	111.835
	87.858	76.678		100.63
	102.287	74.131		93.505
	82.543	81.193		65.683
	82.092	89.739		66.968
	92.805	68.709		75.633
	67.001	75.076		67.589
	85.837	84.803		63.322
	89.173	84.534		69.221
	83.57	78.546		55.048
	79.937	83.245		61.53
	98.843	84.245		75.97
	94.27	79.222		72.093
	102.626	69.828		66.517
	70.545	72.352		65.456
	74.07	72.786		73.855
	78.424	76.199		78.421
	95.566	69.263		75.032
	91.444	81.187		79.001
	85.258	66.794		71.913
	99.597	69.394		72.965
	83.266	68.196		74.69
	70.14	64.843		81.008
	78.502	68.752		63.267
	79.88	72.111		86.871
	76.897	65.213		81.596
	73.846	69.789		74.083
	74.427	75.959		78.423
	83.516	60.88		73.799
	73.644	63.642		82.407
	75.086	59.657		77.938
	83.727	61.235		79.174
	79.078	59.327		58.809
	92.202	73.648		73.917
	83.067	76.845		70.641
	77.139	75.652		66.76
	74.23	73.241		65.565
	83.04	67.67		80.044
	76.378	64.62		91.848
	69.189	76.682		67.501
	71.222	76.127		92.008
	69.584	67.428		63.811
	66.919	62.323		74.305
	85.681	82.189		70.452
	77.531	69.4		71.517
	78.06	67.201		85.042
	65.431	70.276		79.636
	81.05	76.155		87.024
	73.396	71.049		73.04
	79.238	70.866		77.581
	78.071	70.323		82.91
	71.985	70.545		71.669
	80.364	67.397		79.918
	77.888	55.701		70.078
	82.709	56.449		78.459
	72.09	64.465		72.192
	74.593	71.387		68.997
	71.234	75.997		78.938
	78.245	75.644		74.83
	78.985	77.251		82.75
	99.274	78.255		61.734
	72.286	65.686		83.286
	65.04	74.385		82.814
	73.312	70.886		72.489
	78.752	67.853		76.548
	82.406	63.131		59.862
	89.758	77.263		59.371
	83.151	72.692		77.611
	54.146	68.832		68.406
	66.322	73.869		72.099
	68.204	70.188		78.344
	85.1	71.754		73.204
	65.3	81.057		85.567
	70.913	81.911		70.572
	70.754	76.55		86.011
	69.947	68.521		65.656
	67.755	77.39		82.74
	81.27	70.705		71.204
	83.805	73.599		72.947
	82.868	79.798		88.144
	86.484	68.283		89.559
	75.113	63.774		87.213
	80.023	82.57		60.333
	77.9	84.196		72.829
	65.97	69.935		82.679
	78.364	64.468		63.318
	73.514	60.505		73.237
	71.337	63.049		79.404
	85.636	84.293		87.434
	65.805	73.895		56.209
	88.561	69.133		55.641
	74.117	77.48		73.217
	70.413	73.636		81.078
	82.384	74.633		87.397
	54.814	73.392		69.406
	68.571	66.111		85.342
	83.469	72.852		72.563
	85.767	59.848		80.622
	75.466	69.122		72.95
	65.019	65.852		66.203
	71.145	78.814		68.59
	75.47	73.485		69.89
	82.893	80.321		70.547
	82.244	68.129		77.464
	74.182	75.567		88.74
	91.563	68.595		63.638
	92.907	74.722		90.467
	75.689	71.052		74.571
	73.967	73.596		75.284
	61.382	67.088		76.572
	77.954	69.538		61.335
	61.711	74.593		58.408
	54.103	74.786		60.352
	56.759	72.341		94.716
	76.238	63.198		85.755
	60.625	54.378		91.218
	60.923	103.282		91.714
	57.215	97.171		93.1
	59.749	94.251		86.694
	58.484	70.22		113.292
	58.172	107.307		113.806
	49.902	104.596		83.733
	68.849	89.3		68.56
	66.541	99.112		72.129
	60.434	93.567		99.235
	63.275	102.968		91.271
	63.757	89.032		106.932
	60.795	98.938		67.935
	51.214	87.661		78.023
	59.768	108.014		99.919
	58.304	97.044		112.296
	73.272	76.65		99.51
	62.356	91.984		94.16
	56.945	71.609		73.33
	59.047	88.467		101.646
	57.574	118.976		82.288
	55.274	92.591		123.817
	84.659	74.286		91.015
	64.928	112.387		97.281
	69.713	73.388		104.604
	61.083	84.997		89.872
	70.816	76.071		93.163
	63.502	67.265		75.432
	58.024	85.351		74.757
	64.877	71.07		75.154
	67.292	77.224		104.426
	54.595	77.601		74.396
	91.627	67.042		84.695
	84.893	65.147		102.173
	82.425	72.935		94.185
	91.042	71.199		110.126
	78.485	65.618		105.651
	83.27	91.447		88.443
	87.019	72.495		112.738
	83.351	74.599		100.258
	92.882	78.732		109.408
	98.543	60.023		118.124
	87.503	73.697		76.465
	94.053			78.317
	94.32			104.212
	87.919			109.455
	84.971			128.254
	85.093			80.534
	104.393			98.506
	86.483			91.919
	80.343			96.053
	68.824			77.347
	75.048			100.127
	66.4			110.47
	80.524			88.855
	83.366			95.068
	85.134			83.909
	94.435			101.373
	82.897			104.92
	75.018			94.683
	93.606			88.729
	81.848			93.801
	69.062			96.999
	87.388			115.566
	81.364			122.388
	74.979			86.402
	87.659			99.587
	85.012			89.929
	86.816			79.798
	94.559			75.784
	84.776			83.469
	81.151			98.419
	89.087			98.355
	110.802			78.676
	84.757			92.438
	87.633			87.008
	75.588			79.426
	72.712			89.952
	85.78			72.403
	92.495			80.355
	85.008			78.925
	80.7			76.287
	99.344			89.843
	80.699			84.98
	84.872			112.571
	84.336			99.354
	82.042			82.656
	80.75			90.213
	89.907			79.032
	89.084			94.862
	82.067			73.725
	84.581			93.88
	84.063			67.453
	67.202			74.976
	63.505			80.345
	69.291			84.715
				83.508
				70.732
				86.873
				63.163
				69.916
				74.698
				86.105
				73.814
				76.411
				72.028
				85.576
				78.178
				93.515
				74.146
				81.715
				72.855
				75.62
				79.336
				83.11
				91.671
				76.166
				77.807
				80.815
				68.794
				81.259
				71.329
				83.479
				86.318
				70.372
				73.578
				69.799
				77.914
				77.055
				63.837
				76.973
				69.127
				81.484
				69.183
				66.241
				89.833
				81.051
				85.654
				83.956
				84.027
				62.411
				81.11
				83.267
				80.131
				77.882
				72.106
				66.738
				73.544
				83.142
				75.777
				70.697
				70.277
				70.848
				67.211
				103.336
				83.579
				83.998
				70.53
				75.543
				91.78
				79.211
				79.017
				81.769
				91.184
				84.883
				81.475
				75.926
				85.207
				84.051
				89.408
				77.149
				67.342
				66.473
				81.091
				70.618
				65.101
				87.337
				66.212
				75.119
				82.399
				79.456
				76.716
				77.891
				81.104
				68.67
				73.965
				75.811
				69.519
				69.579
				79.374
				63.028
				66.16
				72.703
				77.92
				79.717
				79.813
				79.999
				96.766
				104.372
				103.366
				114.173
				101.443
				82.404
				122.346
				124.33
				100.427
				73.914
				78.178
				78.989
				100.854
				79.526
				77.831
				109.151
				110.842
				93.358
				117.269
				120.313
				112.943
				88.159
				96.368
				104.88
				99.963
				101.244
				109.897
				79.139
				111.86
				124.743
				116.112
				119.55
				126.061
				102.806
				120.661
				80.647
				85.743
				90.35
				68.4
				83.835

## Sheet: Figure 7
	Distance of H3K9me3 Foci from nuclear periphery (μm)/cell (NeuN+ Cells) (Brain)					Distance of H3K9me3 Foci from nuclear periphery (μm)/cell (NeuN+ Cells) (Spinal Cord)
	Healthy	HSV-1	EAE	HSV-1-EAE		Healthy	HSV-1	EAE	HSV-1-EAE
	0.902333	1.163	1.0435	1.8405		0.6622	1.45283	1.7885	1.0005
	1.1464	0.9205	0.812	0.626333		0.274	2.366		1.0245
	1.04833	0.790667	1.01467	1.9883		2.629	1.9026	1.85	1.77075
	0.542	1.14033	1.21467	0.4915		0.341	2.663	0.943833	0.663
	0.539333	1.935	2.386	0.996333		0.8185	2.75825	4.003	0.670167
	0.67875	1.522	1.085	0.6935		0.184	2.076	1.527	2.123
	1.995	1.947	1.327	1.596		0.3345	4.31	1.24633	0.6615
	2.099	0.2405	1.4225	1.1645		2.737	1.362	2.0154	4.206
	0.232	0.992	2.284	1.15533		1.6535	1.00167	1.6062	3.375
	1.44433	2.104	0.9565	2.139		1.519	1.2772	1.945	0.105
	1.609	1.703	3.049	1.1725		2.389	3.102	4.067	4.092
	0.974	1.242	1.377	1.117		2.503	3.02675	1.05475	0.705
	1.08467	1.174	2.405	1.157		0.227	1.48217	2.23275	1.46067
	1.7625	1.149	3.001	1.36625		2.104	2.8415	1.45025	0.267
	0.8458	1.233	1.321	2.18		0.406667	2.411	3.426	2.65033
	1.86633	1.3095	1.56667	1.31675		3.757	0.1115	1.09567	1.24667
	0.971333	1.591	1.782	1.53025		0.912	3.75433	1.91125	3.579
	0.259	1.955	1.253	1.345		1.059	1.5372	1.55233	2.171
	0.7488	1.59	2.82967	1.6696		2.452	0.240667	2.897	1.517
	1.906	1.7725	1.7895	1.533		0.2965	1.341	1.17757	0.1795
	2.488	1.432	1.552	0.691		1.255	1.23525	1.2785	2.10067
	2.8785	1.04267	2.188	1.28633		1.5255	1.0738	0.6256	2.38
	1.13993	1.142	1.32667	1.688		0.16	4.17467	2.074	2.955
	1.291	1.059	2.14233	2.004		0.934333	2.43533	0.305	2.795
	1.3005	0.85875	1.942	1.85567		2.515	1.16567	1.482	1.159
	1.597	1.01675	1.37967	0.964667		1.032	1.17925	0.843333	0.682
	0.9124	1.72533	0.979	1.66033		1.06967	1.48233		1.142
	0.447667	0.8415	2.645	2.171		1.229			1.575
	1.9545	0.546	1.0725	1.796		0.471333			2.26233
	2.023	1.53367	0.718333	2.08833		1.4485			0.909
	1.174	1.179	1.052	2.2395		1.9065			0.41
	1.406	1.54975	1.1285	0.965667		1.65467			1.81953
	0.492333	1.654	1.0575	2.412		2.222			1.74233
	1.66833	0.8195	1.591	2.172		0.6375			3.248
	0.9015	1.338	1.4815	1.2885		1.17			2.24567
	2.989	1.20133	1.623	1.316		0.776			0.703
	0.4005	1.03433	0.898	1.26967		1.30583			4.332
	0.621333	1.393	1.02633	0.654567		1.98975			4.524
	0.9575	1.172	0.691	1.66367		1.836			3.798
	2.588	0.317333	3.214	0.6135		0.641			3.86
	2.7935	1.0135	0.5685	1.354					4.433
	0.971	1.35967	0.682	1.338					2.089
	1.942	1.77	0.957	2.20433					3.845
	1.0735	2.547	1.7305	1.89233					2.5805
	0.778333	1.05967	1.50933	1.098					1.55
	0.800333	0.876667	1.76633	1.49433					1.31567
	1.45933	1.3135	1.224	1.705					2.095
	0.888	1.935	1.932	2.415					2.7205
	0.411	1.82833	1.455	1.7105					3.738
	1.735	0.788	0.855	1.591					1.52825
	1.21	0.814667	0.621667	0.817333					1.475
	0.546667	0.963	1.864	0.758333					1.54167
	0.856667	0.767667	0.878333	1.411					2.8525
	2.903	1.81167	0.775	1.932					0.81375
	1.17533	1.897	0.805	0.728333					0.16
	1.73467	1.755	0.831	1.395
	1.119	0.608333	1.334	1.07975
	1.217	2.049	0.929	0.857
	0.808667	1.418	0.9005	0.668
	1.058	1.1895	1.205	2.737
	2.304	1.93475	1.196	0.894667
	3.344	0.58	0.741333	1.9305
	2.678	2.23567	2.0825	3.19
	0.791	1.3095	0.358667	2.41
	0.931	1.5845	1.224	1.13
	0.2535	1.43567	0.6135	0.639
	1.19133	1.1915	0.7925	1.0427
	0.375	2.39733	1.649	0.8235
	1.7455	2.284	0.7835	1.54967
	1.224	1.12933	2.0895	1.06333
	1.932	2.23367	1.19367	3.0345
	1.0925	1.091	1.519	2.823
	2.01	2.2735	2.709	3.444
	1.4085	1.22433	0.4635	1.2515
	2.875	1.49275	1.16667	1.1605
	3.677	1.68967	1.034	0.97225
	0.489	1.0015	1.06867	1.58767
	0.6395	0.72225	2.05867	1.633
	1.477	2.453	2.5025	2.43
	0.504667	3.0815	0.995667	2.567
	0.297	0.827	1.124	2.8435
	0.898	0.9265	1.51633	1.54367
	0.797667	0.593333	1.621	2.504
	0.557333	2.562	2.554	2.7245
	0.8455	0.989	2.238	2.60367
	2.366	1.822	1.407	1.79933
	0.359667	1.30475	1.775	1.30367
	1.80767	0.922667	0.469	1.639
	1.023	1.01533	1.27875	1.42133
	0.323333	0.876667	1.591	1.4105
	2.039	1.3925	2.336	1.009
	1.373	1.7285	1.935	1.662
	0.858	2.135	1.874	2.0775
	0.341	1.6365	1.16233	1.413
	0.9775	1.3815	0.804	0.487
	1.126	2.623	1.136	1.716
	0.5825	2.3395		1.401
	1.4565	0.91525		1.5385
	1.249	0.883		1.83633
	0.685			1.313
	0.757333			0.825333
	0.206			1.93475
	1.74733			2.922
	0.465333			1.29067
	1.41175			1.78933
				1.419
				3.953
				1.462
				1.734
				2.207
				0.966
				2.50733
				1.61267
				1.344
				1.13167
				1.92133
				1.27567
				2.70667
				1.736
				1.93133
				0.744333
				2.333
				1.60733
				1.94875
				1.1135
				1.281
				0.904
				1.229
				3.715
				2.323
				0.6815
				1.163
				1.7195
				1.0365
				1.926
				1.8695
				2.9785
				3.672
				1.266
				1.268
				0.9925
				1.09
				3.456
				1.1495
				2.334
				1.219
				3.82
				2.7225
				1.605
				2.6805
				1.315
				1.78633
				2.361
				3.478
				1.2255
				1.3795
				2.494
				0.682
				3.539
				2.457
				2.266
				2.2505
				2.219
				4.02733
				2.187
				2.01033
				1.53633
				1.887
				1.529
				1.58633
